# Supplementary material for: Extensive epigenetic reprogramming in human somatic tissues between fetus and adult
Source: Epigenetics Chromatin. 2011 May 5;4:7. doi: 10.1186/1756-8935-4-7 (PMC3112062; doi:10.1186/1756-8935-4-7)
Supplement: Additional file 2 — Table S1 to S4 [file 1756-8935-4-7-S2.XLS]

## Sheet: Table S1
Table S1. Tissue-specific differentially methylated loci in normal fetuses
			Brain			Kidney			Lung			Skin			Muscle
TargetID	CHROMOSOME	CpG_island	Mean	Hyper	Hypo	Mean	Hyper	Hypo	Mean	Hyper	Hypo	Mean	Hyper	Hypo	Mean	Hyper	Hypo
*CRK_P721_F	17	Y	0.899678	Y	N	0.82383	N	N	0.276523	N	Y	0.660964	N	N	0.78656	N	N
*HOXA5_P479_F	7	Y	0.547761	N	N	0.481092	N	N	0.354324	N	Y	0.9544	Y	N	0.958629	Y	N
*MEST_E150_F	7	Y	0.279623	N	Y	0.754238	N	N	0.576305	N	N	0.736709	N	N	0.924346	Y	N
AATK_P519_R	17	Y	0.401967	N	N	0.524174	N	N	0.73666	N	N	0.438407	N	N	0.875445	Y	N
AATK_P709_R	17	Y	0.348363	N	N	0.383191	N	N	0.613676	N	N	0.245925	N	Y	0.848478	Y	N
APBA1_P644_F	9	Y	0.0745741	N	N	0.0720427	N	N	0.0605002	N	N	0.121169	N	N	0.0976621	N	N
APC_P14_F	5	Y	0.118754	N	N	0.106405	N	N	0.332866	N	N	0.142417	N	N	0.132958	N	N
AREG_P217_R	4	Y	0.493674	N	N	0.310192	N	N	0.301252	N	N	0.21369	N	N	0.262691	N	N
BCR_P346_F	22	Y	0.816409	N	N	0.389876	N	Y	0.761224	N	N	0.87196	N	N	0.861623	N	N
BCR_P422_F	22	Y	0.985891	N	N	0.846267	N	N	0.976627	N	N	0.983459	N	N	0.985285	N	N
CREBBP_P712_R	16	Y	0.761647	N	N	0.51584	N	N	0.608182	N	N	0.522215	N	N	0.939474	Y	N
CRIP1_P874_R	14	Y	0.174828	N	N	0.00975668	N	Y	0.0632172	N	N	0.25002	N	N	0.669604	Y	N
DNMT2_P199_F	10	Y	0.446898	N	Y	0.73241	N	N	0.836014	N	N	0.830556	N	N	0.878268	N	N
ERN1_P809_R	17	Y	0.93176	Y	N	0.594118	N	N	0.750639	N	N	0.621085	N	N	0.634373	N	N
EYA4_P794_F	6	Y	0.0888765	N	N	0.00551146	N	Y	0.0231151	N	N	0.423284	Y	N	0.555414	Y	N
FGF6_P139_R	12	Y	0.989374	N	N	0.886143	N	N	0.990026	N	N	0.989279	N	N	0.986495	N	N
GFI1_P208_R	1	Y	0.0447417	N	N	0.0728532	N	N	0.127265	N	N	0.340618	N	N	0.546116	Y	N
GP1BB_E23_F	22	Y	0.464461	N	N	0.188948	N	Y	0.584568	N	N	0.825993	Y	N	0.608304	N	N
HDAC1_P414_R	1	Y	0.946195	N	N	0.803275	N	N	0.932547	N	N	0.913099	N	N	0.96827	N	N
HOXA11_E35_F	7	Y	0.0165258	N	N	0.0370852	N	N	0.0256215	N	N	0.0700964	N	N	0.200445	N	N
HOXA11_P698_F	7	Y	0.133139	N	Y	0.22278	N	N	0.131041	N	Y	0.870597	Y	N	0.742197	Y	N
HOXA5_E187_F	7	Y	0.0756892	N	Y	0.198799	N	Y	0.186893	N	Y	0.815212	Y	N	0.894805	Y	N
HOXA5_P1324_F	7	Y	0.000722314	N	N	0.0172593	N	N	0	N	N	0.185132	N	N	0.265034	N	N
HOXA9_P303_F	7	Y	0.208913	N	N	0.0121665	N	N	0.122016	N	N	0.00380891	N	N	0.00842321	N	N
HOXB2_P99_F	17	Y	0.253502	N	Y	0.500674	N	N	0.395105	N	N	0.735887	Y	N	0.48774	N	N
IFNGR2_P377_R	21	Y	0.927268	Y	N	0.867905	N	N	0.749884	N	N	0.311876	N	Y	0.69782	N	N
IGFBP1_P12_R	7	Y	0.149814	N	N	0.0542289	N	N	0.151955	N	N	0.4432	Y	N	0.172272	N	N
MAD2L1_E93_F	4	Y	0.874544	N	N	0.809414	N	N	0.891967	N	N	0.879442	N	N	0.868485	N	N
MAP2K6_P297_R	17	Y	0.45949	N	N	0.164959	N	N	0.198873	N	N	0.303058	N	N	0.235101	N	N
MAP3K8_P1036_F	10	Y	0.96048	N	N	0.904018	N	N	0.904844	N	N	0.716807	N	N	0.971054	N	N
MEST_P4_F	7	Y	0.134565	N	Y	0.923299	N	N	0.778043	N	N	0.894405	N	N	0.970257	Y	N
MEST_P62_R	7	Y	0.259386	N	Y	0.772424	N	N	0.614044	N	N	0.761198	N	N	0.881787	Y	N
MSH2_P1008_F	2	Y	0.97968	N	N	0.466044	N	Y	0.849405	N	N	0.93363	N	N	0.866142	N	N
MST1R_E42_R	3	Y	0.825969	N	N	0.94191	N	N	0.808615	N	N	0.772643	N	N	0.7795	N	N
MST1R_P392_F	3	Y	0.487794	Y	N	0.0902296	N	N	0.227251	N	N	0.150422	N	N	0.4451	N	N
MST1R_P87_R	3	Y	0.844367	N	N	0.772872	N	N	0.517985	N	N	0.540575	N	N	0.621058	N	N
MT1A_P600_F	16	Y	0.144816	N	N	0.13579	N	N	0.176196	N	N	0.479319	Y	N	0.384617	N	N
NFKB1_P496_F	4	Y	0.49717	N	N	0.687887	Y	N	0.445475	N	N	0.246	N	Y	0.35831	N	N
NNAT_P544_R	20	Y	0.871109	N	N	0.939814	N	N	0.898249	N	N	0.965428	N	N	0.86822	N	N
PAX6_P1121_F	11	Y	0.0641024	N	N	0.0539762	N	N	0.072587	N	N	0.262387	N	N	0.119771	N	N
PRKCDBP_E206_F	11	Y	0.0811489	N	N	0	N	N	0.00840273	N	N	0.00465174	N	N	0	N	N
PRKCDBP_P352_R	11	Y	0.622351	Y	N	0.403188	N	N	0.351125	N	N	0.132605	N	N	0.089495	N	Y
PRSS8_E134_R	16	Y	0.680651	N	N	0.418881	N	Y	0.744659	N	N	0.549898	N	N	0.748374	N	N
PTK6_E50_F	20	Y	0.98894	N	N	0.98951	N	N	0.985589	N	N	0.900313	N	N	0.987582	N	N
RAB32_P493_R	6	Y	0.773838	Y	N	0.476824	N	N	0.273676	N	N	0.308306	N	N	0.459958	N	N
RYK_P493_F	3	Y	0.496895	N	N	0.576752	Y	N	0.160727	N	N	0.171086	N	N	0.396211	N	N
SEPT5_P441_F	22	Y	0.125034	N	N	0.165139	N	N	0.154959	N	N	0.33431	N	N	0.117773	N	N
SEPT9_P374_F	17	Y	0.975876	Y	N	0.939308	Y	N	0.692054	N	N	0.137546	N	Y	0.695125	N	N
SEPT9_P58_R	17	Y	0.967994	N	N	0.96033	N	N	0.881091	N	N	0.425509	N	Y	0.959424	N	N
SLC22A3_P528_F	6	Y	0.274403	N	N	0.457184	N	N	0.275717	N	N	0.442827	N	N	0.758733	Y	N
SLC5A5_E60_F	19	Y	0.600588	N	N	0.39663	N	N	0.395993	N	N	0.352899	N	N	0.387602	N	N
SMARCB1_P220_R	22	Y	0.275329	N	N	0.415593	N	N	0.240199	N	N	0.14847	N	N	0.10574	N	N
SNCG_P98_R	10	Y	0.157361	N	N	0.466623	N	N	0.230865	N	N	0.25975	N	N	0.247044	N	N
SOX2_P546_F	3	Y	0.0595366	N	N	0.0673822	N	N	0.0626054	N	N	0.0737166	N	N	0.578927	Y	N
TBX1_P885_R	22	Y	0.0424348	N	Y	0.116572	N	N	0.123119	N	N	0.201276	N	N	0.889363	Y	N
TDGF1_E53_R	3	Y	0.401003	N	Y	0.761877	N	N	0.855605	N	N	0.848422	N	N	0.888863	N	N
TGFB1_P833_R	19	Y	0.993089	N	N	0.992882	N	N	0.993346	N	N	0.992585	N	N	0.784029	N	N
TNFRSF10D_P70_F	8	Y	0.205641	N	N	0.137055	N	N	0.115859	N	N	0.112778	N	N	0.423897	Y	N
TNFSF8_P184_F	9	Y	0.85911	N	N	0.834056	N	N	0.807701	N	N	0.945263	N	N	0.807028	N	N
TP73_P945_F	1	Y	0.0533421	N	N	0.0660992	N	N	0.0896873	N	N	0.0852264	N	N	0.256285	N	N
VAV1_E9_F	19	Y	0.972259	N	N	0.874457	N	N	0.890383	N	N	0.691117	N	N	0.851344	N	N
WRN_P969_F	8	Y	0.394495	N	Y	0.757544	N	N	0.915234	N	N	0.968962	N	N	0.917804	N	N
ZNFN1A1_E102_F	7	Y	0.795371	N	N	0.984397	N	N	0.985137	N	N	0.947095	N	N	0.910953	N	N
*CDH17_E31_F	8	N	0.966622	N	N	0.520818	N	Y	0.989237	N	N	0.991632	N	N	0.903182	N	N
*MUSK_P308_F	9	N	0.984284	N	N	0.988464	N	N	0.983996	N	N	0.984277	N	N	0.847554	N	N
ACTG2_P346_F	2	N	0.960473	N	N	0.973721	N	N	0.85144	N	N	0.936454	N	N	0.893002	N	N
AGXT_P180_F	2	N	0.751099	N	N	0.965945	N	N	0.830966	N	N	0.842755	N	N	0.919383	N	N
AOC3_P890_R	17	N	0.90321	N	N	0.762258	N	N	0.765648	N	N	0.744517	N	N	0.698538	N	N
APOA1_P261_F	11	N	0.628757	N	N	0.335257	N	Y	0.791583	N	N	0.959683	Y	N	0.827167	N	N
APOA1_P75_F	11	N	0.948198	N	N	0.819415	N	N	0.578565	N	Y	0.964943	N	N	0.942228	N	N
ARHGDIB_P148_R	12	N	0.832699	N	N	0.91716	N	N	0.939952	N	N	0.73697	N	N	0.969397	N	N
ASB4_E89_F	7	N	0.990354	N	N	0.833217	N	N	0.971519	N	N	0.863822	N	N	0.826778	N	N
ASB4_P391_F	7	N	0.991798	N	N	0.989971	N	N	0.840715	N	N	0.60497	N	N	0.597081	N	Y
ASB4_P52_R	7	N	0.988769	Y	N	0.586968	N	N	0.770339	N	N	0.616204	N	N	0.359071	N	Y
B3GALT5_E246_R	21	N	0.972448	N	N	0.986021	N	N	0.951493	N	N	0.964212	N	N	0.760179	N	N
BLK_P14_F	8	N	0.453502	N	Y	0.97873	N	N	0.983358	N	N	0.977322	N	N	0.940087	N	N
CAPG_E228_F	2	N	0.981586	N	N	0.86212	N	N	0.852083	N	N	0.844444	N	N	0.723006	N	N
CARD15_P302_R	16	N	0.992114	N	N	0.956575	N	N	0.91986	N	N	0.825543	N	N	0.746497	N	N
CASP10_E139_F	2	N	0.977235	N	N	0.60433	N	N	0.684765	N	N	0.744128	N	N	0.943361	N	N
CASP10_P186_F	2	N	0.980491	Y	N	0.569086	N	N	0.48961	N	N	0.371301	N	Y	0.880657	Y	N
CASP10_P334_F	2	N	0.972644	Y	N	0.817548	N	N	0.409795	N	Y	0.646255	N	N	0.862444	N	N
CCKAR_E79_F	4	N	0.168815	N	Y	0.103075	N	Y	0.729281	Y	N	0.34892	N	N	0.662296	Y	N
CCKAR_P270_F	4	N	0.401715	N	Y	0.959198	N	N	0.981953	N	N	0.909668	N	N	0.985088	N	N
CCL3_P543_R	17	N	0.987295	N	N	0.94245	N	N	0.964428	N	N	0.977488	N	N	0.901858	N	N
CD34_P780_R	1	N	0.978872	N	N	0.966589	N	N	0.911903	N	N	0.892949	N	N	0.938534	N	N
CDH17_P376_F	8	N	0.991411	N	N	0.977752	N	N	0.928712	N	N	0.991908	N	N	0.990368	N	N
CEACAM1_E57_R	19	N	0.92005	Y	N	0.365197	N	N	0.542932	N	N	0.267294	N	Y	0.686546	N	N
CEACAM1_P44_R	19	N	0.992863	N	N	0.992745	N	N	0.979645	N	N	0.92053	N	N	0.97853	N	N
CLDN4_P1120_R	7	N	0.875176	N	N	0.744226	N	N	0.647417	N	N	0.763689	N	N	0.895024	N	N
CLK1_P538_F	2	N	0.484217	Y	N	0.125684	N	N	0.268708	N	N	0.293724	N	N	0.166141	N	N
CPA4_E20_F	7	N	0.942087	Y	N	0.943024	Y	N	0.75469	N	N	0.373772	N	Y	0.6922	N	N
CSF1R_P73_F	5	N	0.88825	N	N	0.808627	N	N	0.741429	N	N	0.532589	N	N	0.649137	N	N
CSF2_P605_F	5	N	0.988068	N	N	0.971143	N	N	0.885843	N	N	0.975658	N	N	0.966163	N	N
CSF3_P309_R	17	N	0.351634	N	N	0.743097	Y	N	0.585713	N	N	0.567449	N	N	0.319157	N	N
CSF3R_P472_F	1	N	0.912218	N	N	0.90417	N	N	0.834741	N	N	0.828201	N	N	0.705272	N	N
CSF3R_P8_F	1	N	0.691937	Y	N	0.250853	N	N	0.211514	N	N	0.190361	N	N	0.30658	N	N
CTGF_P693_R	6	N	0.965389	N	N	0.850523	N	N	0.666818	N	Y	0.973492	N	N	0.986567	N	N
DDR1_P332_R	6	N	0.00741689	N	N	0.119732	N	N	0.381215	Y	N	0.0528067	N	N	0.0886815	N	N
DDR2_E331_F	1	N	0.962918	N	N	0.990709	N	N	0.926903	N	N	0.612403	N	N	0.549076	N	Y
DES_P1006_R	2	N	0.990647	N	N	0.990617	N	N	0.986348	N	N	0.986319	N	N	0.93567	N	N
DLC1_E276_F	8	N	0.980438	Y	N	0.883199	N	N	0.426102	N	Y	0.724376	N	N	0.476919	N	Y
DLC1_P695_F	8	N	0.986956	N	N	0.98889	N	N	0.893841	N	N	0.7837	N	N	0.965254	N	N
DLC1_P88_R	8	N	0.971841	Y	N	0.719152	N	N	0.299773	N	Y	0.670637	N	N	0.294136	N	Y
EPHX1_E152_F	1	N	0.733191	N	N	0.523539	N	N	0.748146	N	N	0.754936	N	N	0.527506	N	N
FAS_P322_R	10	N	0.378974	Y	N	0.0705122	N	N	0.119311	N	N	0.147939	N	N	0.122505	N	N
FER_P581_F	5	N	0.987981	N	N	0.894811	N	N	0.868613	N	N	0.974573	N	N	0.993407	N	N
FGF1_E5_F	5	N	0.798711	N	N	0.989637	N	N	0.913137	N	N	0.944888	N	N	0.637154	N	Y
FGF7_P44_F	15	N	0.415358	N	Y	0.920161	N	N	0.913174	N	N	0.85341	N	N	0.732038	N	N
FRK_P36_F	6	N	0.986359	Y	N	0.913894	N	N	0.441086	N	Y	0.516683	N	Y	0.963712	N	N
GFAP_P56_R	17	N	0.333924	N	Y	0.956041	N	N	0.925124	N	N	0.921061	N	N	0.702591	N	N
GLI3_E148_R	7	N	0.852501	N	N	0.946336	N	N	0.8822	N	N	0.769295	N	N	0.947599	N	N
GNG7_P903_F	19	N	0.982386	N	N	0.986272	N	N	0.97187	N	N	0.87576	N	N	0.949371	N	N
HDAC7A_P344_F	12	N	0.805952	N	N	0.991463	N	N	0.991645	N	N	0.986543	N	N	0.96838	N	N
HDAC9_E38_F	7	N	0.0500667	N	N	0.0214423	N	N	0.0949969	N	N	0.358365	Y	N	0.0215314	N	N
HDAC9_P137_R	7	N	0.0468426	N	N	0.00943036	N	N	0.303812	N	N	0.274292	N	N	0.0134449	N	N
HLA-DPA1_P28_R	6	N	0.99025	N	N	0.970627	N	N	0.946977	N	N	0.811133	N	N	0.961068	N	N
HLA-DPB1_E2_R	6	N	0.989024	N	N	0.865064	N	N	0.975874	N	N	0.960629	N	N	0.948105	N	N
HOXB2_P488_R	17	N	0.131391	N	Y	0.32925	N	N	0.323622	N	N	0.737681	Y	N	0.65113	Y	N
HPN_P374_R	19	N	0.0968701	N	N	0.108706	N	N	0.19214	N	N	0.15439	N	N	0.562527	Y	N
HPN_P823_F	19	N	0.185266	N	N	0.168176	N	N	0.398749	N	N	0.165925	N	N	0.625952	Y	N
HTR2A_E10_R	13	N	0.588875	N	Y	0.991785	N	N	0.992825	N	N	0.952783	N	N	0.991021	N	N
IGF1_E394_F	12	N	0.899639	Y	N	0.893891	Y	N	0.464038	N	N	0.294003	N	Y	0.234607	N	Y
IGF1_P933_F	12	N	0.609295	N	N	0.742065	Y	N	0.331681	N	N	0.418667	N	N	0.112918	N	Y
IL16_P93_R	15	N	0.611957	N	N	0.890198	N	N	0.717961	N	N	0.620855	N	N	0.864049	N	N
IL1RN_E42_F	2	N	0.992407	N	N	0.960992	N	N	0.991445	N	N	0.911715	N	N	0.987251	N	N
IL1RN_P93_R	2	N	0.656465	N	N	0.987236	Y	N	0.916956	N	N	0.512269	N	Y	0.858807	N	N
IL6_E168_F	7	N	0.44282	N	N	0.428965	N	N	0.1393	N	N	0.183818	N	N	0.0856224	N	N
IL6_P213_R	7	N	0.808273	Y	N	0.812511	Y	N	0.0840923	N	Y	0.148053	N	Y	0.23522	N	N
IL8_E118_R	4	N	0.97303	N	N	0.990894	N	N	0.424978	N	Y	0.929329	N	N	0.946607	N	N
INS_P248_F	11	N	0.966774	N	N	0.807218	N	N	0.911966	N	N	0.867696	N	N	0.777838	N	N
JAK3_P156_R	19	N	0.699723	N	N	0.6203	N	N	0.56468	N	N	0.252458	N	Y	0.533681	N	N
KLK11_P103_R	19	N	0.982392	N	N	0.966494	N	N	0.976103	N	N	0.95881	N	N	0.821374	N	N
KRT5_P308_F	12	N	0.872534	N	N	0.910677	N	N	0.866363	N	N	0.872165	N	N	0.779733	N	N
LEFTY2_P719_F	1	N	0.97666	N	N	0.986883	N	N	0.971116	N	N	0.875799	N	N	0.677654	N	Y
LMO2_P794_R	11	N	0.992941	N	N	0.846648	N	N	0.992168	N	N	0.992816	N	N	0.982568	N	N
LRRK1_P834_F	15	N	0.869033	N	N	0.86261	N	N	0.616593	N	N	0.767955	N	N	0.747106	N	N
MAPK10_E26_F	4	N	0.972692	N	N	0.73881	N	N	0.902447	N	N	0.986793	N	N	0.938779	N	N
MAPK4_E273_R	18	N	0.990438	N	N	0.65478	N	N	0.908926	N	N	0.977284	N	N	0.698072	N	N
MAS1_P469_R	6	N	0.991961	N	N	0.992419	N	N	0.965701	N	N	0.923902	N	N	0.962047	N	N
MMP10_E136_R	11	N	0.43819	N	Y	0.7199	N	N	0.711969	N	N	0.767763	N	N	0.706428	N	N
MMP19_P306_F	12	N	0.982618	N	N	0.989321	N	N	0.990651	N	N	0.9006	N	N	0.973919	N	N
MPL_P62_F	1	N	0.961974	N	N	0.963158	N	N	0.966576	N	N	0.879549	N	N	0.811864	N	N
MPL_P657_F	1	N	0.198003	N	Y	0.436721	N	N	0.763512	Y	N	0.600339	N	N	0.490653	N	N
MPO_P883_R	17	N	0.849505	Y	N	0.779846	N	N	0.579506	N	N	0.492722	N	N	0.299643	N	Y
NAT2_P11_F	8	N	0.964155	N	N	0.673042	N	N	0.814278	N	N	0.771357	N	N	0.6256	N	N
NOTCH4_E4_F	6	N	0.883423	Y	N	0.694363	N	N	0.223628	N	Y	0.382846	N	N	0.389644	N	N
NQO1_P345_R	16	N	0.110844	N	N	0.144004	N	N	0.234626	N	N	0.200904	N	N	0.0672484	N	N
P2RX7_P597_F	12	N	0.978252	N	N	0.911134	N	N	0.957507	N	N	0.986273	N	N	0.968883	N	N
PDGFB_P719_F	22	N	0.600251	N	N	0.840026	N	N	0.785308	N	N	0.619091	N	N	0.91368	N	N
PDGFRA_E125_F	4	N	0.475755	N	N	0.412365	N	N	0.446297	N	N	0.414207	N	N	0.691143	Y	N
PGR_P790_F	11	N	0.948963	N	N	0.935014	N	N	0.940842	N	N	0.920952	N	N	0.863737	N	N
PIK3R1_P307_F	5	N	0.728788	N	Y	0.991472	N	N	0.989024	N	N	0.9914	N	N	0.983702	N	N
PLA2G2A_E268_F	1	N	0.976178	N	N	0.97142	N	N	0.941729	N	N	0.968669	N	N	0.911596	N	N
PLG_E406_F	6	N	0.500913	N	Y	0.988924	N	N	0.994279	N	N	0.995106	N	N	0.968558	N	N
PTHLH_E251_F	12	N	0.547337	N	N	0.401868	N	Y	0.720129	N	N	0.86327	N	N	0.81844	N	N
PTHLH_P15_R	12	N	0.918788	N	N	0.816678	N	N	0.942929	N	N	0.981161	N	N	0.977472	N	N
PTHR1_P258_F	3	N	0.65384	N	N	0.897028	N	N	0.92553	N	N	0.862414	N	N	0.812822	N	N
PYCARD_P393_F	16	N	0.769479	Y	N	0.732944	N	N	0.580947	N	N	0.356641	N	N	0.269279	N	Y
RARA_P1076_R	17	N	0.980038	Y	N	0.697033	N	N	0.180927	N	Y	0.1893	N	Y	0.753558	N	N
S100A2_E36_R	1	N	0.981497	N	N	0.556077	N	Y	0.888213	N	N	0.825291	N	N	0.760139	N	N
S100A2_P1186_F	1	N	0.990436	N	N	0.991163	N	N	0.983118	N	N	0.981171	N	N	0.829056	N	N
S100A4_E315_F	1	N	0.929782	Y	N	0.68068	N	N	0.716528	N	N	0.24585	N	Y	0.385804	N	Y
S100A4_P194_R	1	N	0.991202	N	N	0.990372	N	N	0.990702	N	N	0.831143	N	N	0.982017	N	N
S100A4_P887_R	1	N	0.971089	N	N	0.989948	N	N	0.967381	N	N	0.838213	N	N	0.95201	N	N
SERPINA5_E69_F	14	N	0.983404	N	N	0.938388	N	N	0.979026	N	N	0.73332	N	N	0.810293	N	N
SERPINA5_P156_F	14	N	0.614446	Y	N	0.156012	N	N	0.340993	N	N	0.412957	N	N	0.105226	N	Y
SFTPB_P689_R	2	N	0.939775	N	N	0.963629	N	N	0.862743	N	N	0.741618	N	N	0.903928	N	N
SLC14A1_P369_R	18	N	0.986109	N	N	0.992754	N	N	0.99136	N	N	0.808184	N	N	0.85391	N	N
SPDEF_P6_R	6	N	0.883943	N	N	0.644046	N	N	0.662371	N	N	0.69622	N	N	0.589095	N	N
SPP1_E140_R	4	N	0.190447	N	N	0.226943	N	N	0.468467	Y	N	0.265502	N	N	0.170596	N	N
SPP1_P647_F	4	N	0.913921	N	N	0.795695	N	N	0.925184	N	N	0.933506	N	N	0.880607	N	N
SRC_E100_R	20	N	0.985817	N	N	0.905848	N	N	0.90561	N	N	0.986666	N	N	0.980788	N	N
SRC_P164_F	20	N	0.959928	N	N	0.908829	N	N	0.911949	N	N	0.93379	N	N	0.938271	N	N
STAT5A_E42_F	17	N	0.952629	N	N	0.927791	N	N	0.817706	N	N	0.85188	N	N	0.356933	N	Y
STAT5A_P704_R	17	N	0.933936	N	N	0.939358	N	N	0.922749	N	N	0.803608	N	N	0.695267	N	N
TDGF1_P428_R	3	N	0.165771	N	Y	0.372647	N	N	0.378183	N	N	0.346203	N	N	0.586959	Y	N
TEK_E75_F	9	N	0.798226	N	N	0.854695	N	N	0.581278	N	N	0.596946	N	N	0.944639	N	N
TEK_P526_F	9	N	0.85835	N	N	0.851283	N	N	0.837216	N	N	0.758611	N	N	0.479906	N	Y
TFF1_P180_R	21	N	0.98967	N	N	0.983792	N	N	0.93215	N	N	0.974374	N	N	0.913733	N	N
TFF2_P178_F	21	N	0.975324	N	N	0.583884	N	Y	0.933508	N	N	0.908361	N	N	0.896073	N	N
TGFB3_E58_R	14	N	0.883808	Y	N	0.635207	N	N	0.460859	N	N	0.568498	N	N	0.424315	N	N
THBS2_P605_R	6	N	0.966842	Y	N	0.547103	N	N	0.465654	N	Y	0.601904	N	N	0.938419	Y	N
TMPRSS4_E83_F	11	N	0.993759	N	N	0.94438	N	N	0.937855	N	N	0.973384	N	N	0.99371	N	N
TNFSF10_E53_F	3	N	0.310532	N	N	0.213686	N	Y	0.58603	N	N	0.628863	N	N	0.475084	N	N
TRIM29_P135_F	11	N	0.978701	N	N	0.795911	N	N	0.9914	N	N	0.953197	N	N	0.991346	N	N
TRIM29_P261_F	11	N	0.983496	N	N	0.555871	N	Y	0.982195	N	N	0.874063	N	N	0.975304	N	N
TSC2_E140_F	16	N	0.91031	Y	N	0.600296	N	N	0.437038	N	Y	0.608887	N	N	0.790694	N	N
UGT1A1_P315_R	2	N	0.653769	N	Y	0.990137	N	N	0.969606	N	N	0.984659	N	N	0.968957	N	N
UGT1A1_P564_R	2	N	0.861419	N	N	0.944711	N	N	0.941991	N	N	0.965731	N	N	0.91936	N	N
VAMP8_E7_F	2	N	0.893594	Y	N	0.339281	N	Y	0.613283	N	N	0.681566	N	N	0.785091	N	N
VAMP8_P114_F	2	N	0.789888	N	N	0.507709	N	N	0.744466	N	N	0.67641	N	N	0.771552	N	N
VAMP8_P241_F	2	N	0.970164	N	N	0.788629	N	N	0.932793	N	N	0.950478	N	N	0.978701	N	N
WEE1_P924_R	11	N	0.980809	N	N	0.853513	N	N	0.973152	N	N	0.854511	N	N	0.794263	N	N
WNT8B_P216_R	10	N	0.773066	N	N	0.989696	N	N	0.989323	N	N	0.989356	N	N	0.989385	N	N
ZAP70_P220_R	2	N	0.94271	N	N	0.720353	N	N	0.939277	N	N	0.748333	N	N	0.881201	N	N
*Loci confirmed with pyrosequencing

## Sheet: Table S2
Table S2. Loci demonstrating age-dependent differential methylation between normal fetal and adult tissues
			Fetal		Adult
Tissue	Feature ID	Chromosome	Mean	SD	Mean	SD	Difference
Brain	ACVR1_P983_F	2	0.267217	0.120956	0.823758	0.0932338	0.556541
	ALOX12_P223_R	17	0.111316	0.0493878	0.562517	0.242817	0.451201
	BMP4_P123_R	14	0.0579958	0.0647292	0.516487	0.0923357	0.458492
	BMP4_P199_R	14	0.144259	0.107771	0.754664	0.0718947	0.610405
	CCKAR_E79_F	4	0.168815	0.137718	0.651001	0.151522	0.482186
	CCKAR_P270_F	4	0.401715	0.280971	0.847061	0.0790679	0.445346
	DDR1_P332_R	6	0.00741689	0.0115916	0.421935	0.0717357	0.414518
	EYA4_P794_F	6	0.0888765	0.154544	0.69709	0.0815242	0.608214
	FGF7_P44_F	15	0.415358	0.258288	0.906936	0.0406034	0.491579
	GFI1_P208_R	1	0.0447417	0.0373412	0.90531	0.0478934	0.860568
	MMP14_P13_F	14	0.211228	0.0858217	0.674079	0.076492	0.462851
	MT1A_P600_F	16	0.144816	0.170241	0.734926	0.0341043	0.59011
	POMC_P400_R	2	0.0428254	0.0359303	0.725329	0.125948	0.682504
	PTPN6_E171_R	12	0.0554407	0.0641324	0.561813	0.0988345	0.506373
	RIPK3_P124_F	14	0.452089	0.122381	0.917693	0.0108175	0.465604
	TDGF1_E53_R	3	0.401003	0.114351	0.841903	0.0537695	0.4409
	TNFRSF10D_P70_F	8	0.205641	0.13644	0.737491	0.0871664	0.53185
	APC_E117_R	5	0.656841	0.0770109	0.12619	0.0396595	-0.530651
	BCR_P346_F	22	0.816409	0.112657	0.230003	0.132771	-0.586406
	CPA4_E20_F	7	0.942087	0.0297077	0.531312	0.181663	-0.410775
	CSF1R_P73_F	5	0.88825	0.0243045	0.460357	0.168197	-0.427893
	CTSD_P726_F	11	0.916985	0.080009	0.287473	0.123544	-0.629512
	DDB2_P613_R	11	0.621327	0.0991187	0.124846	0.0974727	-0.496481
	DNAJC15_P65_F	13	0.888614	0.0813956	0.465409	0.102856	-0.423205
	E2F5_P516_R	8	0.599357	0.150572	0.186812	0.0698484	-0.412545
	ELL_P693_F	19	0.786331	0.109503	0.051304	0.0495729	-0.735027
	GABRB3_P92_F	15	0.565229	0.0724081	0.0749177	0.0137109	-0.490312
	GADD45A_P737_R	1	0.449673	0.126702	0.0386128	0.0196243	-0.41106
	IGF1_E394_F	12	0.899639	0.0829158	0.31884	0.100316	-0.580799
	IGF1_P933_F	12	0.609295	0.149468	0.147635	0.0548813	-0.46166
	MAPK10_E26_F	4	0.972692	0.0274863	0.570126	0.117831	-0.402566
	NFKB1_P496_F	4	0.49717	0.0341459	0.0394014	0.0284095	-0.457769
	PEG3_E496_F	19	0.954543	0.0291173	0.489421	0.164772	-0.465122
	RAB32_P493_R	6	0.773838	0.140411	0.331606	0.166364	-0.442231
	RYK_P493_F	3	0.496895	0.161416	0.00478436	0.0117159	-0.492111
	SPI1_E205_F	11	0.897838	0.0373984	0.4545	0.139012	-0.443338
	TSC2_E140_F	16	0.91031	0.0659833	0.343822	0.140233	-0.566487
	ZNF264_P397_F	19	0.64981	0.336568	0.146786	0.107311	-0.503024
Kidney	ALOX12_E85_R	17	0	0	0.572589	0.151775	0.572589
	ALOX12_P223_R	17	0.119432	0.0436746	0.589551	0.144739	0.470119
	APOA1_P261_F	11	0.335257	0.0853364	0.765174	0.132751	0.429917
	CREBBP_P712_R	16	0.51584	0.133888	0.91686	0.0389916	0.40102
	GFI1_P208_R	1	0.0728532	0.0634985	0.674516	0.0834824	0.601663
	HPN_P374_R	19	0.108706	0.0805746	0.661861	0.135638	0.553155
	HPN_P823_F	19	0.168176	0.101718	0.896901	0.0243996	0.728724
	KCNK4_P171_R	11	0.15659	0.126933	0.579829	0.0669557	0.423239
	LY6G6E_P45_R	6	0.211031	0.0899613	0.656614	0.152288	0.445583
	NPY_P295_F	7	0.03824	0.0424114	0.50285	0.240816	0.464611
	APC_E117_R	5	0.631525	0.0380942	0.127173	0.0376117	-0.504351
	ARHGDIB_P148_R	12	0.91716	0.0526456	0.474156	0.263551	-0.443004
	CARD15_P302_R	16	0.956575	0.0351366	0.456024	0.1398	-0.500551
	CASP10_E139_F	2	0.60433	0.0548996	0.0289834	0.0175212	-0.575347
	CASP10_P186_F	2	0.569086	0.132905	0.0725858	0.084108	-0.496501
	CASP10_P334_F	2	0.817548	0.0594727	0.156277	0.115262	-0.661271
	CPA4_E20_F	7	0.943024	0.0212104	0.501979	0.159843	-0.441044
	CRK_P721_F	17	0.82383	0.0573382	0.417865	0.143627	-0.405965
	DDB2_P613_R	11	0.688283	0.0722955	0.232226	0.242269	-0.456056
	EFNB3_E17_R	17	0.742073	0.0458122	0.333809	0.0471102	-0.408264
	ELL_P693_F	19	0.734287	0.124775	0.318565	0.151762	-0.415722
	GABRB3_P92_F	15	0.552077	0.037511	0.08876	0.0329716	-0.463317
	HDAC1_P414_R	1	0.803275	0.0453449	0.28264	0.152839	-0.520636
	HLA-DPA1_P28_R	6	0.970627	0.0122073	0.418221	0.203196	-0.552406
	HLA-DPB1_E2_R	6	0.865064	0.0705907	0.362085	0.155503	-0.502979
	HLA-DRA_P77_R	6	0.887946	0.0400896	0.36487	0.184993	-0.523076
	IGF1_E394_F	12	0.893891	0.0293555	0.428986	0.250331	-0.464905
	IL6_P213_R	7	0.812511	0.0838639	0.0783296	0.0746972	-0.734182
	IL8_E118_R	4	0.990894	0.000770458	0.467857	0.213839	-0.523038
	MPO_P883_R	17	0.779846	0.0373991	0.362252	0.208918	-0.417593
	NFKB1_P496_F	4	0.687887	0.100752	0.109633	0.149374	-0.578254
	PEG3_E496_F	19	0.916866	0.0369041	0.503258	0.13343	-0.413608
	PTHR1_P258_F	3	0.897028	0.0395137	0.448049	0.135023	-0.448979
	PYCARD_P150_F	16	0.914308	0.0339312	0.40738	0.127708	-0.506928
	RYK_P493_F	3	0.576752	0.0989906	0.142048	0.203903	-0.434704
	STAT5A_E42_F	17	0.927791	0.0358197	0.376562	0.0816606	-0.551229
	TNFSF10_P2_R	3	0.952024	0.0402026	0.282148	0.218002	-0.669876
Lung	ALOX12_E85_R	17	0.013267	0.0182556	0.778686	0.0431389	0.765419
	ALOX12_P223_R	17	0.0828185	0.0127296	0.693921	0.0738143	0.611103
	DDR1_P332_R	6	0.381215	0.145753	0.88697	0.0424934	0.505755
	HOXA5_E187_F	7	0.186893	0.117615	0.745927	0.12007	0.559035
	HOXB2_P488_R	17	0.323622	0.0597332	0.728608	0.0795085	0.404986
	HPN_P823_F	19	0.398749	0.133685	0.822314	0.0945459	0.423566
	PTPN6_E171_R	12	0.0842703	0.0900255	0.560932	0.210261	0.476661
	RAD50_P191_F	5	0.326243	0.0374183	0.783427	0.0646796	0.457184
	TGFB3_E58_R	14	0.460859	0.110663	0.866587	0.0501637	0.405729
	APC_E117_R	5	0.679257	0.0386784	0.123355	0.0359745	-0.555901
	ARHGDIB_P148_R	12	0.939952	0.0251964	0.396091	0.0963199	-0.543861
	CAPG_E228_F	2	0.852083	0.114065	0.349055	0.178922	-0.503028
	CARD15_P302_R	16	0.91986	0.0453993	0.231789	0.0926576	-0.68807
	CASP10_E139_F	2	0.684765	0.138868	0.0740814	0.0403326	-0.610684
	CASP10_P186_F	2	0.48961	0.218356	0.0853283	0.0694341	-0.404281
	CASP8_E474_F	2	0.877011	0.0250374	0.369467	0.150766	-0.507544
	CD34_P780_R	1	0.911903	0.0331551	0.421428	0.142667	-0.490476
	CEACAM1_E57_R	19	0.542932	0.0588872	0.0946375	0.0606643	-0.448295
	CEACAM1_P44_R	19	0.979645	0.0149107	0.465348	0.154358	-0.514297
	EFNB3_E17_R	17	0.764001	0.0503418	0.344519	0.0368686	-0.419481
	ERN1_P809_R	17	0.750639	0.0459276	0.245671	0.0694963	-0.504968
	GABRB3_P92_F	15	0.612456	0.0437095	0.0870945	0.0168697	-0.525362
	HDAC1_P414_R	1	0.932547	0.0304969	0.401087	0.0647604	-0.53146
	HLA-DPA1_P205_R	6	0.825645	0.0284886	0.306523	0.0880526	-0.519122
	HLA-DPA1_P28_R	6	0.946977	0.0344538	0.156976	0.0648006	-0.790001
	HLA-DPB1_E2_R	6	0.975874	0.011118	0.196743	0.0753329	-0.779131
	HLA-DRA_P77_R	6	0.709736	0.0639938	0.144376	0.0729023	-0.565359
	IL18BP_P51_R	11	0.87923	0.0199125	0.195435	0.105807	-0.683795
	IL8_P83_F	4	0.989126	0.00163789	0.493012	0.245887	-0.496114
	KLK10_P268_R	19	0.528077	0.0678351	0.102926	0.0154861	-0.425151
	LTB4R_E64_R	14	0.97601	0.013037	0.520857	0.142901	-0.455153
	MPO_P883_R	17	0.579506	0.0832506	0.0997234	0.0698129	-0.479782
	PECAM1_E32_R	17	0.977886	0.0164703	0.512434	0.171236	-0.465452
	PECAM1_P135_F	17	0.975685	0.0102572	0.510487	0.170713	-0.465198
	PEG3_E496_F	19	0.94652	0.0269752	0.526732	0.0565343	-0.419788
	PYCARD_P150_F	16	0.918219	0.0263059	0.405874	0.168051	-0.512345
	PYCARD_P393_F	16	0.580947	0.0435304	0.122321	0.0361979	-0.458626
	S100A2_E36_R	1	0.888213	0.0240869	0.439783	0.0703083	-0.44843
	SEPT9_P374_F	17	0.692054	0.0317961	0.184273	0.089984	-0.507781
	SLC22A18_P216_R	11	0.970642	0.0165667	0.466126	0.155446	-0.504516
	SPI1_E205_F	11	0.892553	0.0537675	0.445086	0.205943	-0.447467
	STAT5A_E42_F	17	0.817706	0.0453001	0.205517	0.0900502	-0.612189
	TNFSF10_E53_F	3	0.58603	0.100966	0.115773	0.0969495	-0.470257
	TNFSF10_P2_R	3	0.989356	0.000831141	0.389521	0.212526	-0.599835
	TRIP6_P1090_F	7	0.990297	0.00145004	0.525297	0.214918	-0.465
	TRIP6_P1274_R	7	0.987164	0.0103054	0.473249	0.201496	-0.513914
	VAV1_E9_F	19	0.890383	0.0199581	0.471314	0.234792	-0.419069

## Sheet: Table S3
Table S2. Tissue-specific differentially methylated loci in normal fetal and adult tissues
				Brain		Kidney		Lung		ANOVA
Stage	Feature ID	CHROMOSOME	CGI	Mean	SD	Mean	SD	Mean	SD	p value
Fetal	MEST_P4_F	7	Y	0.134565	0.0544872	0.923299	0.0314595	0.778043	0.0414236	8.20717e-15
	*S100A2_E36_R	1	N	0.981497	0.00762499	0.556077	0.0463223	0.888213	0.0240869	4.64039e-13
	TFF2_P178_F	21	N	0.975324	0.0128568	0.583884	0.0516638	0.933508	0.00765468	1.09584e-12
	*RARA_P1076_R	17	N	0.980038	0.0164945	0.697033	0.0969505	0.180927	0.0621259	8.10347e-12
	TRIM29_P135_F	11	N	0.978701	0.0202614	0.795911	0.0285165	0.9914	0.000616247	3.86138e-11
	*IL6_P213_R	7	N	0.808273	0.0531619	0.812511	0.0838639	0.0840923	0.0902928	3.89587e-11
	*SEPT9_P374_F	17	Y	0.975876	0.0156383	0.939308	0.0399529	0.692054	0.0317961	1.18536e-10
	*CSF3R_P8_F	1	N	0.691937	0.053033	0.250853	0.0672711	0.211514	0.0365298	1.35425e-10
	CRK_P721_F	17	Y	0.899678	0.0493421	0.82383	0.0573382	0.276523	0.0961595	2.0841e-10
	*CASP10_P334_F	2	N	0.972644	0.0193328	0.817548	0.0594727	0.409795	0.0843194	2.18999e-10
	CDH17_E31_F	8	N	0.966622	0.0653317	0.520818	0.0748371	0.989237	0.00389641	3.94217e-10
	TRIM29_P261_F	11	N	0.983496	0.0107476	0.555871	0.0961927	0.982195	0.0105142	7.7881e-10
	*CEACAM1_E57_R	19	N	0.92005	0.0738878	0.365197	0.0630365	0.542932	0.0588872	9.60336e-10
	GFAP_P56_R	17	N	0.333924	0.143116	0.956041	0.00756231	0.925124	0.0240316	1.53407e-09
	DLC1_E276_F	8	N	0.980438	0.0171545	0.883199	0.0452788	0.426102	0.119893	3.19134e-09
	IGF1_E394_F	12	N	0.899639	0.0829158	0.893891	0.0293555	0.464038	0.0651893	3.33161e-09
	DNMT2_P199_F	10	Y	0.446898	0.0561325	0.73241	0.0646525	0.836014	0.0247386	3.78665e-09
	MSH2_P1008_F	2	Y	0.97968	0.0169886	0.466044	0.0925909	0.849405	0.0721046	4.0123e-09
	FAS_P322_R	10	N	0.378974	0.0446202	0.0705122	0.0500812	0.119311	0.031023	4.2182e-09
	ASB4_P391_F	7	N	0.991798	0.00100102	0.989971	0.00120695	0.840715	0.0397688	6.33634e-09
	*VAMP8_E7_F	2	N	0.893594	0.0478793	0.339281	0.0615654	0.613283	0.102074	7.23868e-09
	APOA1_P261_F	11	N	0.628757	0.056266	0.335257	0.0853364	0.791583	0.055673	2.2338e-08
	CLK1_P538_F	2	N	0.484217	0.0617691	0.125684	0.037005	0.268708	0.0560404	2.37276e-08
	ERN1_P809_R	17	Y	0.93176	0.0305764	0.594118	0.0678404	0.750639	0.0459276	3.25586e-08
	VAMP8_P241_F	2	N	0.970164	0.0127753	0.788629	0.0336473	0.932793	0.0353978	4.11725e-08
	MAPK10_E26_F	4	N	0.972692	0.0274863	0.73881	0.0536781	0.902447	0.0198813	4.38852e-08
	TDGF1_E53_R	3	Y	0.401003	0.114351	0.761877	0.0513865	0.855605	0.034491	6.01413e-08
	NAT2_P11_F	8	N	0.964155	0.0565094	0.673042	0.0467342	0.814278	0.0294536	6.18362e-08
	WEE1_P924_R	11	N	0.980809	0.0145162	0.853513	0.0354409	0.973152	0.00860166	7.34002e-08
	LMO2_P794_R	11	N	0.992941	0.00140181	0.846648	0.046368	0.992168	0.00116352	7.51879e-08
	SNCG_P98_R	10	Y	0.157361	0.0367487	0.466623	0.0701813	0.230865	0.0451077	1.03409e-07
	*PTHR1_P258_F	3	N	0.65384	0.0742142	0.897028	0.0395137	0.92553	0.0217894	1.54614e-07
	*VAMP8_P114_F	2	N	0.789888	0.0342396	0.507709	0.0735697	0.744466	0.0344239	1.54859e-07
	MAPK4_E273_R	18	N	0.990438	0.000924436	0.65478	0.0955048	0.908926	0.0361752	1.60541e-07
	PLG_E406_F	6	N	0.500913	0.165207	0.988924	0.00589381	0.994279	0.000386092	1.61043e-07
	MAP2K6_P297_R	17	Y	0.45949	0.0509757	0.164959	0.0284972	0.198873	0.0743987	1.73846e-07
	*NOTCH4_E4_F	6	N	0.883423	0.0714564	0.694363	0.106118	0.223628	0.155985	2.02324e-07
	*CCKAR_E79_F	4	N	0.168815	0.137718	0.103075	0.0548654	0.729281	0.141066	2.06322e-07
	ZAP70_P220_R	2	N	0.94271	0.0229826	0.720353	0.0698722	0.939277	0.026529	3.11561e-07
	BLK_P14_F	8	N	0.453502	0.187565	0.97873	0.00772179	0.983358	0.0070688	3.3188e-07
	HDAC9_P137_R	7	N	0.0468426	0.0427386	0.00943036	0.0230996	0.303812	0.0871373	3.7434e-07
	MEST_E150_F	7	Y	0.279623	0.120023	0.754238	0.0579068	0.576305	0.0690491	4.01871e-07
	*PYCARD_P393_F	16	N	0.769479	0.0437372	0.732944	0.0183471	0.580947	0.0435304	5.77277e-07
	RAB32_P493_R	6	Y	0.773838	0.140411	0.476824	0.0454457	0.273676	0.0812776	9.53574e-07
	MEST_P62_R	7	Y	0.259386	0.0579502	0.772424	0.141814	0.614044	0.0908388	1.11125e-06
	*THBS2_P605_R	6	N	0.966842	0.0179398	0.547103	0.0820859	0.465654	0.164168	1.28163e-06
	DLC1_P695_F	8	N	0.986956	0.00687698	0.98889	0.00400022	0.893841	0.0365599	1.35378e-06
	MST1R_P87_R	3	Y	0.844367	0.0462901	0.772872	0.0408362	0.517985	0.10113	1.40084e-06
	*WRN_P969_F	8	Y	0.394495	0.177151	0.757544	0.0435179	0.915234	0.0281691	1.41694e-06
	CPA4_E20_F	7	N	0.942087	0.0297077	0.943024	0.0212104	0.75469	0.0656136	1.44316e-06
	*PRKCDBP_E206_F	11	Y	0.0811489	0.0261891	0	0	0.00840273	0.0181403	2.11803e-06
	CSF3_P309_R	17	N	0.351634	0.121726	0.743097	0.0608922	0.585713	0.0433388	2.56769e-06
	FRK_P36_F	6	N	0.986359	0.00181143	0.913894	0.0730168	0.441086	0.202838	2.69633e-06
	*SPDEF_P6_R	6	N	0.883943	0.04774	0.644046	0.0590221	0.662371	0.0617346	2.9193e-06
	*IL8_E118_R	4	N	0.97303	0.0228119	0.990894	0.000770458	0.424978	0.235782	3.09912e-06
	ACTG2_P346_F	2	N	0.960473	0.0288916	0.973721	0.00966674	0.85144	0.0390372	3.18262e-06
	CSF2_P605_F	5	N	0.988068	0.00565925	0.971143	0.0217008	0.885843	0.0343559	3.80231e-06
	DLC1_P88_R	8	N	0.971841	0.0196267	0.719152	0.115513	0.299773	0.226522	3.95807e-06
	*MPO_P883_R	17	N	0.849505	0.0528493	0.779846	0.0373991	0.579506	0.0832506	4.02927e-06
	MAD2L1_E93_F	4	Y	0.874544	0.016907	0.809414	0.0268036	0.891967	0.00830514	4.06192e-06
	HDAC1_P414_R	1	Y	0.946195	0.0243578	0.803275	0.0453449	0.932547	0.0304969	4.44984e-06
	SPP1_P647_F	4	N	0.913921	0.0352502	0.795695	0.0325765	0.925184	0.0257134	4.48799e-06
	BCR_P346_F	22	Y	0.816409	0.112657	0.389876	0.0816004	0.761224	0.108848	4.65558e-06
	SRC_E100_R	20	N	0.985817	0.00943199	0.905848	0.0244329	0.90561	0.0236132	4.74637e-06
	*CASP10_E139_F	2	N	0.977235	0.0169208	0.60433	0.0548996	0.684765	0.138868	4.98921e-06
	TGFB3_E58_R	14	N	0.883808	0.0842046	0.635207	0.0891752	0.460859	0.110663	5.95661e-06
	*HTR2A_E10_R	13	N	0.588875	0.18137	0.991785	0.000947033	0.992825	0.000278198	6.09759e-06
	TNFSF10_E53_F	3	N	0.310532	0.0874699	0.213686	0.0705258	0.58603	0.100966	6.41022e-06
	GP1BB_E23_F	22	Y	0.464461	0.113872	0.188948	0.0742706	0.584568	0.0857795	7.5239e-06
	IGF1_P933_F	12	N	0.609295	0.149468	0.742065	0.0447331	0.331681	0.0701894	1.07709e-05
	SRC_P164_F	20	N	0.959928	0.00750837	0.908829	0.0151727	0.911949	0.0168663	1.37586e-05
	UGT1A1_P315_R	2	N	0.653769	0.159145	0.990137	0.00106432	0.969606	0.0150045	1.65744e-05
	FGF6_P139_R	12	Y	0.989374	0.000873826	0.886143	0.0507235	0.990026	0.000871078	1.67632e-05
	MMP10_E136_R	11	N	0.43819	0.107866	0.7199	0.0395093	0.711969	0.0742906	1.77554e-05
	MPL_P657_F	1	N	0.198003	0.175562	0.436721	0.134557	0.763512	0.0986386	1.78135e-05
	*HDAC7A_P344_F	12	N	0.805952	0.0918888	0.991463	0.00221804	0.991645	0.00158038	1.89964e-05
	CTGF_P693_R	6	N	0.965389	0.0501453	0.850523	0.0540601	0.666818	0.106308	1.9297e-05
	ASB4_P52_R	7	N	0.988769	0.00306877	0.586968	0.160754	0.770339	0.0637748	1.95083e-05
	CCKAR_P270_F	4	N	0.401715	0.280971	0.959198	0.036136	0.981953	0.0111059	2.02498e-05
	ZNFN1A1_E102_F	7	Y	0.795371	0.0957418	0.984397	0.00790953	0.985137	0.0072108	2.5732e-05
	LRRK1_P834_F	15	N	0.869033	0.0573655	0.86261	0.0283387	0.616593	0.110371	2.75636e-05
	AREG_P217_R	4	Y	0.493674	0.0557164	0.310192	0.0493326	0.301252	0.0614455	2.83482e-05
	SFTPB_P689_R	2	N	0.939775	0.0173729	0.963629	0.0171398	0.862743	0.0407171	3.28488e-05
	FGF7_P44_F	15	N	0.415358	0.258288	0.920161	0.00619293	0.913174	0.0380776	3.36433e-05
	*DDR1_P332_R	6	N	0.00741689	0.0115916	0.119732	0.0962558	0.381215	0.145753	3.82735e-05
	SERPINA5_P156_F	14	N	0.614446	0.0766213	0.156012	0.125292	0.340993	0.152221	4.03793e-05
	ASB4_E89_F	7	N	0.990354	0.000947878	0.833217	0.0785989	0.971519	0.00548147	4.09699e-05
	KRT1_P798_R	12	N	0.968526	0.00821573	0.966192	0.012041	0.903809	0.0303985	4.1004e-05
	INS_P248_F	11	N	0.966774	0.0256364	0.807218	0.0602262	0.911966	0.0356519	4.1506e-05
	*NNAT_P544_R	20	Y	0.871109	0.0221656	0.939814	0.0160595	0.898249	0.0162432	4.17063e-05
	*PIK3R1_P307_F	5	N	0.728788	0.140468	0.991472	0.00062377	0.989024	0.00152987	4.74398e-05
	KLK10_P268_R	19	N	0.578967	0.0663625	0.745884	0.0490189	0.528077	0.0678351	5.14423e-05
	PDGFA_P78_F	7	Y	0.242306	0.0535293	0.473103	0.0831028	0.364949	0.0448002	5.29117e-05
Adult	TNFRSF10D_P70_F	8	Y	0.737491	0.0871664	0.0291619	0.00513492	0.0481758	0.032487	3.36348e-13
	MST1R_P392_F	3	Y	0.817554	0.0757971	0.0983036	0.0999677	0.076681	0.0250505	1.80431e-11
	*CEACAM1_E57_R	19	N	0.743322	0.0858084	0.10115	0.047045	0.0946375	0.0606643	2.34435e-11
	MST1R_E42_R	3	Y	0.894369	0.0367396	0.859059	0.0195378	0.489641	0.0585858	3.98474e-11
	*CASP10_E139_F	2	N	0.592214	0.0954191	0.0289834	0.0175212	0.0740814	0.0403326	7.72887e-11
	*RARA_P1076_R	17	N	0.82241	0.0707536	0.533552	0.0735781	0.170982	0.0880891	1.46269e-09
	EYA4_P794_F	6	Y	0.69709	0.0815242	0.174354	0.0723251	0.140197	0.0703987	1.59655e-09
	*CASP10_P334_F	2	N	0.747565	0.0852883	0.156277	0.115262	0.119952	0.0651739	4.39413e-09
	BMP4_P123_R	14	Y	0.516487	0.0923357	0.140351	0.0520489	0.129902	0.0227362	1.65006e-08
	CSF1_P339_F	1	Y	0.301097	0.0840135	0.0019111	0.00130039	0.00536381	0.0102686	1.68014e-08
	HLA-DPB1_E2_R	6	N	0.879292	0.0505104	0.362085	0.155503	0.196743	0.0753329	2.37459e-08
	*SPDEF_P6_R	6	N	0.830237	0.0499636	0.657129	0.0419033	0.462295	0.0667345	2.45852e-08
	SHB_P691_R	9	Y	0.422376	0.0858429	0.027279	0.0199419	0.110655	0.0612139	3.06817e-08
	FGF1_P357_R	5	N	0.419539	0.111199	0.860048	0.0390618	0.846812	0.060542	4.347e-08
	*CSF3R_P8_F	1	N	0.860433	0.101558	0.56275	0.0645211	0.293372	0.0897068	4.38761e-08
	TNFRSF10A_P171_F	8	Y	0.341895	0.0774351	0.034929	0.0560908	0.0200373	0.0158571	4.89965e-08
	HLA-DPA1_P205_R	6	N	0.766601	0.0526903	0.680354	0.0822458	0.306523	0.0880526	5.4486e-08
	CDK2_P330_R	12	N	0.325025	0.0993138	0.0128349	0.021735	0.00325816	0.00438268	8.47771e-08
	S100A4_E315_F	1	N	0.942905	0.0168266	0.76499	0.0689927	0.361229	0.153352	1.10322e-07
	CASP10_P186_F	2	N	0.722439	0.181451	0.0725858	0.084108	0.0853283	0.0694341	1.17657e-07
	MKRN3_P108_F	15	N	0.841345	0.0469736	0.985084	0.00349928	0.984737	0.00507801	1.22699e-07
	RAD50_P191_F	5	Y	0.227891	0.0852589	0.567019	0.119448	0.783427	0.0646796	1.26016e-07
	RIPK3_P124_F	14	N	0.917693	0.0108175	0.786798	0.0773867	0.38585	0.141001	1.54734e-07
	TNFRSF10A_P91_F	8	Y	0.313293	0.0795364	0.0196242	0.0456517	0.0241003	0.031815	3.53011e-07
	*IL6_P213_R	7	N	0.496289	0.124256	0.0783296	0.0746972	0.0909068	0.0340359	4.05076e-07
	DNAJC15_P65_F	13	Y	0.465409	0.102856	0.842964	0.114356	0.945008	0.0379799	4.11151e-07
	FGFR2_P460_R	10	Y	0.525159	0.065241	0.135287	0.116499	0.174277	0.0328171	5.38071e-07
	CARD15_P302_R	16	N	0.797634	0.0759836	0.456024	0.1398	0.231789	0.0926576	6.04426e-07
	*DDR1_P332_R	6	N	0.421935	0.0717357	0.494714	0.140616	0.88697	0.0424934	6.98272e-07
	SOD3_P460_R	4	N	0.68624	0.034153	0.941495	0.0233268	0.864595	0.0776525	9.91889e-07
	TMPRSS4_P552_F	11	N	0.97979	0.00725951	0.959978	0.0238791	0.88813	0.0217458	1.29709e-06
	*WRN_P969_F	8	Y	0.481546	0.177225	0.92536	0.0337387	0.956226	0.0265814	1.30247e-06
	*THBS2_P605_R	6	N	0.821928	0.0406177	0.473227	0.130129	0.310939	0.119313	1.48527e-06
	TNFRSF10D_E27_F	8	Y	0.348233	0.134933	0.00583132	0.00243519	0.00929706	0.0146636	1.95251e-06
	HOXA5_P1324_F	7	Y	0.0226535	0.0161797	0.257124	0.0544673	0.157388	0.0617474	2.08844e-06
	HLA-DPA1_P28_R	6	N	0.796917	0.0853666	0.418221	0.203196	0.156976	0.0648006	2.11977e-06
	*PYCARD_P393_F	16	N	0.397251	0.0542587	0.347602	0.0825679	0.122321	0.0361979	2.27864e-06
	HOXA11_P698_F	7	Y	0.175133	0.110078	0.485074	0.0924865	0.0816699	0.0587194	3.054e-06
	*HDAC7A_P344_F	12	N	0.629001	0.135637	0.957622	0.00789033	0.955572	0.0313182	3.14158e-06
	UGT1A1_P564_R	2	N	0.857081	0.0505809	0.97483	0.0112967	0.980337	0.00746594	4.0071e-06
	PTHLH_P15_R	12	N	0.950115	0.0246976	0.866806	0.0587971	0.633	0.106862	4.33638e-06
	*VAMP8_E7_F	2	N	0.83279	0.0505629	0.52883	0.171486	0.33731	0.0654541	4.69861e-06
	EPHA5_P66_F	4	Y	0.116528	0.0714967	0.511691	0.1541	0.499699	0.0248554	4.83834e-06
	STAT5A_E42_F	17	N	0.596842	0.0889713	0.376562	0.0816606	0.205517	0.0900502	5.15623e-06
	*PRKCDBP_E206_F	11	Y	0.361867	0.132902	0.0471167	0.0497037	0.0136608	0.0169867	5.56334e-06
	*PTHR1_P258_F	3	N	0.865022	0.0727265	0.448049	0.135023	0.718658	0.0608856	6.22111e-06
	*SEPT9_P374_F	17	Y	0.752191	0.0438229	0.560739	0.202772	0.184273	0.089984	6.47591e-06
	ICAM1_P386_R	19	Y	0.429959	0.118652	0.155922	0.099566	0.0298579	0.0457001	7.18535e-06
	PTCH2_E173_F	1	Y	0.101211	0.0447049	0.229893	0.0765465	0.391682	0.0750271	8.15143e-06
	*IL8_E118_R	4	N	0.691067	0.117855	0.467857	0.213839	0.0477488	0.0946087	8.6181e-06
	*MPO_P883_R	17	N	0.667845	0.0670748	0.362252	0.208918	0.0997234	0.0698129	9.71424e-06
	*CCKAR_E79_F	4	N	0.651001	0.151522	0.246887	0.217771	0.906965	0.0506962	9.96775e-06
	IL1RN_E42_F	2	N	0.987295	0.00366265	0.892929	0.0336125	0.946112	0.0187048	1.07368e-05
	SHB_P473_R	9	Y	0.0831509	0.0375494	0.00390757	0.000574323	0.00326782	0.00570914	1.24075e-05
	SLC22A18_P216_R	11	N	0.87569	0.0625838	0.786906	0.0623228	0.466126	0.155446	1.29257e-05
	POMC_P400_R	2	Y	0.725329	0.125948	0.456205	0.162018	0.18692	0.0917387	1.38997e-05
	CTSD_P726_F	11	Y	0.287473	0.123544	0.65748	0.0831091	0.560003	0.059808	1.42284e-05
	MMP2_P303_R	16	Y	0.454956	0.17341	0.169877	0.0560459	0.0254267	0.0211709	1.47758e-05
	IRF7_E236_R	11	Y	0.320813	0.0843526	0.0824491	0.0568332	0.106958	0.0420683	1.47863e-05
	CEACAM1_P44_R	19	N	0.930751	0.0312537	0.654975	0.118496	0.465348	0.154358	1.53488e-05
	*S100A2_E36_R	1	N	0.905546	0.0399156	0.602347	0.181998	0.439783	0.0703083	1.5406e-05
	KRT13_P676_F	17	N	0.95423	0.0338723	0.909527	0.0401189	0.827281	0.0140768	1.57811e-05
	ZP3_P220_F	7	N	0.751067	0.051049	0.881086	0.0248898	0.871735	0.0229195	1.58545e-05
	*NNAT_P544_R	20	Y	0.844822	0.0134029	0.940585	0.0376089	0.945553	0.0265736	1.58939e-05
	PECAM1_E32_R	17	Y	0.913374	0.0428463	0.872915	0.0644313	0.512434	0.171236	1.73817e-05
	PTHLH_E251_F	12	N	0.713447	0.0663306	0.448194	0.104929	0.411183	0.0688097	1.97686e-05
	IL18BP_P51_R	11	N	0.78773	0.085425	0.698037	0.242718	0.195435	0.105807	2.27466e-05
	*VAMP8_P114_F	2	N	0.809469	0.0427103	0.454327	0.122824	0.409979	0.139734	2.28115e-05
	SH3BP2_P771_R	4	Y	0.11779	0.111288	0.432801	0.0989207	0.111055	0.0602184	2.33836e-05
	*PIK3R1_P307_F	5	N	0.677162	0.123898	0.955068	0.0222877	0.919164	0.0423173	2.49519e-05
	TIE1_E66_R	1	N	0.930792	0.0336389	0.845146	0.0554964	0.54424	0.168118	2.8007e-05
	*HTR2A_E10_R	13	N	0.651572	0.133503	0.917867	0.056023	0.95392	0.0231489	2.80838e-05
	*NOTCH4_E4_F	6	N	0.763052	0.115086	0.515992	0.180065	0.173643	0.155046	2.96012e-05
	ALOX12_E85_R	17	Y	0.325639	0.0986871	0.572589	0.151775	0.778686	0.0431389	3.01041e-05
	PECAM1_P135_F	17	Y	0.908579	0.0454679	0.798744	0.052303	0.510487	0.170713	3.11722e-05
	CCL3_P543_R	17	N	0.989351	0.00603891	0.920825	0.031315	0.980112	0.0103462	3.34116e-05
	MKRN3_E144_F	15	Y	0.86386	0.0618469	0.989283	0.00429716	0.982467	0.0174531	3.85033e-05
	GLI2_P295_F	2	Y	0.966999	0.0189373	0.853234	0.0485095	0.94232	0.0173644	4.04581e-05
	HOXB2_P488_R	17	N	0.449879	0.0948116	0.703615	0.0689264	0.728608	0.0795085	4.10335e-05
	APBA2_P305_R	15	N	0.988052	0.00100822	0.922385	0.0288015	0.973192	0.013606	4.46724e-05
	PTPN6_E171_R	12	Y	0.561813	0.0988345	0.104963	0.0749578	0.560932	0.210261	4.51675e-05
	PRKCDBP_P352_R	11	Y	0.696531	0.0751122	0.384653	0.262192	0.102065	0.0440851	4.66356e-05
*Loci common in fetal and adult stage

## Sheet: Table S4
Table S4. PCR primers and condition
Primers for bisulfite pyrosequencing
Gene	Primer	Sequence (5' to 3')	Product length (bp)
CDH17	Forward	TGATTGAAGTTGAAGGGAGAGGT	153
	Reverse	(5' biotinated)-CAACCCTTACCTTTCTATAAATCACAA
	Sequencing	GGGAAGAGGGAGTGTT
CRK	Forward	TATTYGTAGTGTAAGTGGAGTGTTAATAA	217
	Reverse	(5' biotinated)-CACCATATCRACCAAAATAATCTC
	Sequencing	GGGAAGAGGGAGTGTT
HOXA5	Forward	GGTTTTTTTTTTTTTTYGAAGGTGATA	239
	Reverse	(5' biotinated)-CCTCRCAATTCCATTAAAATATACCA
	Sequencing	TGATATTTGTATTTTTAAAATTTAG
MEST	Forward	(5' biotinated)-GGGTTTTTTTTGGGAATAGGGTGAA	122
	Reverse	TTCCAAAATAAACTTAATCCATTCTCCRC
	Sequencing	CCTTACCTACAAAACTCCAT
MUSK	Forward	TGAATAGATTTAGATTTTTGGTTTGAGTT	129
	Reverse	(5' biotinated)-CAATAACAAAAAAACAATACCAAATACC
	Sequencing	GATTTAGATTTTTGGTTTGAGT
Reaction condition and thermal profile for all assays
Reagents	Final conc.	Temperature	Cycles
10X HotStarTaq Buffer	1X	Initial denaturation: 95°C	10 min
MgCl2	1.25mM	Denaturation: 95°C	40 sec
dNTP	200mM	Annealing: 50°C	40 sec x 40 cycles
Forward primer	200nM	Extension: 72°C	40 sec
Reverse primer	200nM	Final extension: 72°C	7 min
HotStarTaq	0.04U
Total reaction volume	25ul
